# Supplementary material for: Link of dysfunctional attitudes with the negative self-model
Source: Ann Gen Psychiatry. 2016 Mar 15;15:11. doi: 10.1186/s12991-016-0098-y (PMC4791912; doi:10.1186/s12991-016-0098-y)
Supplement: Supplementary file 1 — 10.1186/s12991-016-0098-y. 24-item Dysfunctional Attitude Scale 日本語版. [file 12991_2016_98_MOESM1_ESM.xls]

## Sheet: DAS
Appendix 1
24-item Dysfunctional Attitude Scale 日本語版
以下に、人が持っている様々な考えや信念が24個書かれています。それぞれの文を注意深く読み、普段のあなたはその文の内容にどの程度賛成か、反対かについて１～7までの数字に○を付けて下さい。
		全くそう思わない	あまりそう思わない	少しそう思わない	どちらともいえない	少しそう思う	とてもそう思う	完全にそう思う
1	少しの失敗でも、完全な失敗と同じくらいひどいことだ。	1	2	3	4	5	6	7
2	他の人に嫌われたら、人は幸せではありえない。	1	2	3	4	5	6	7
3	私は、どんな時でも幸せでなければならない。	1	2	3	4	5	6	7
4	もしミスをしたら、私は人から軽く見られるだろう。	1	2	3	4	5	6	7
5	私が幸せになれるかどうかは、私自身よりも他の人にかかっている。	1	2	3	4	5	6	7
6	私は、自分の感情を いつでも完全にコントロールしていなければならない。	1	2	3	4	5	6	7
7	成功者にならなければ、私の人生は無駄である。	1	2	3	4	5	6	7
8	他の人々が私をどう思うかは、とても重要である。	1	2	3	4	5	6	7
9	私は、自分の問題を素早く解決できなければいけない。	1	2	3	4	5	6	7
10	もし自分に最高の水準を追い求めないのなら、私は二流の人間で終わってしまうだろう。	1	2	3	4	5	6	7
11	私が愛する人が私を愛してくれなかったら、私には何の価値もない。	1	2	3	4	5	6	7
12	人は、自分に起きることを コントロールできなければならない。	1	2	3	4	5	6	7
13	価値ある人間であるために、私は、少なくとも何かの点で非常に優れていなければならない。	1	2	3	4	5	6	7
14	頼れる人がいなければ、人はきっと悲しい気持ちになるだろう。	1	2	3	4	5	6	7
15	叱られても、動揺しない人もいる。	1	2	3	4	5	6	7
16	私は、役に立ち、生産的で、創造的でなければならない。そうでなければ、人生には何の目的もない。	1	2	3	4	5	6	7
17	他の人から愛されなくても、私は幸せを感じられる。	1	2	3	4	5	6	7
18	人は、自分が手掛けたことは何でもうまくやらなければならない。	1	2	3	4	5	6	7
19	どんな時でもうまくやらなければ、人々は私を尊敬しないだろう。	1	2	3	4	5	6	7
20	幸せであるためには、他人から認められる必要があるとは思わない。	1	2	3	4	5	6	7
21	一生懸命やれば、私は 何でも人よりうまくやれるはずだ。	1	2	3	4	5	6	7
22	良いアイデアを持っている人は、そうでない人よりも価値がある。	1	2	3	4	5	6	7
23	他人から好かれていなくても、人は幸せでいられる。	1	2	3	4	5	6	7
24	思い切って何かをやると、結局 いつでも苦労することになる。	1	2	3	4	5	6	7

## Sheet: RSQ
Relationship Scales Questionnaire (RSQ) 日本語版
日付： 年 月 日
名前： 生年月日： 年 月 日
下の文章はあなた自身の考え方や感じ方にどのくらいよく当てはまると思いますか？ なお、恋人との関係についての質問が出てきますが、恋人がいない人は、もしいたとしたらどうかを答えてください。1～5までの数字に○を付けて、5段階で評定してください。		全く当てはまらない	─	どちらともいえない	─	非常に当てはまる
1.	私は他の人に頼ることが苦手である。	1	2	3	4	5
2.	私にとって大切なのは、他の人に頼っていないと感じることだ。	1	2	3	4	5
3.	私は容易に他の人と親しくなれると思う。	1	2	3	4	5
4.	私は、気持ちの上で他の人と完全に一つになりたい。	1	2	3	4	5
5.	他の人とあまりにも親しくなりすぎると傷ついてしまうのではないかと心配になる。	1	2	3	4	5
6.	私は、いつも心が通じ合う関係がなくても平気だ。	1	2	3	4	5
7.	いざ必要なときには、他の人がいつでも自分のために来てくれるかどうか、確信が持てない。	1	2	3	4	5
8.	私は他の人と完全に気持ちが通じ合うようになりたい。	1	2	3	4	5
9.	私は一人ぼっちになってしまうのではないかと心配する。	1	2	3	4	5
10.	私は他の人に頼ることに抵抗がない。	1	2	3	4	5
11.	本当は恋人が私のことを愛していないのではないかとよく心配になる。	1	2	3	4	5
12.	他の人を完全に信じ切ることができない。	1	2	3	4	5
13.	私は、他の人が自分に親しくなりすぎるのではないかと心配になる。	1	2	3	4	5
14.	私は親密な関係が持ちたい。	1	2	3	4	5
15.	私は他の人に頼られることに抵抗を感じない。	1	2	3	4	5
16.	私が他の人のことを大切に思うほど、人は私のことを大切に思っていないのではないかと心配になる。	1	2	3	4	5
17.	いざ必要なとき、他の人はいつも自分（私）の側（そば）にいてくれない。	1	2	3	4	5
18.	私があまりにも気持ちの上で完全に一つになることを求めるために、他の人はうんざりして、時々私から離れていってしまう。	1	2	3	4	5
19.	私にとって大切なのは、自分で何でもできていると感じることだ。	1	2	3	4	5
20.	私は、他の人が私に必要以上に親しくなろうとすることが好きではない。	1	2	3	4	5
21.	私は，実は恋人が私と一緒にいたくないのではないかとよく心配になる。	1	2	3	4	5
22.	他の人に頼ってもらいたくない。	1	2	3	4	5
23.	私は他の人に見捨てられるのではないかと心配になる。	1	2	3	4	5
24.	私は他の人と親しくなることに抵抗を感じる。	1	2	3	4	5
25.	他の人は私が望むほどには私と親しくなることに抵抗をもっていると思う。	1	2	3	4	5
26.	私は他の人に頼ることが好きではない。	1	2	3	4	5
27.	必要なときには、いつも他の人は自分（私）の側（そば）にいてくれると思う。	1	2	3	4	5
28.	他の人がありのままの私を受け入れていないのではないかと心配になる。	1	2	3	4	5
29.	恋人は、私が望んでいる以上に、親密になることを私によく求める。	1	2	3	4	5
30.	私は比較的容易に他の人と親しくなれると思う。	1	2	3	4	5
