# Supplementary material for: Link of dysfunctional attitudes with the negative self-model
Source: Ann Gen Psychiatry. 2016 Mar 15;15:11. doi: 10.1186/s12991-016-0098-y (PMC4791912; doi:10.1186/s12991-016-0098-y)
Supplement: Supplementary file 2 — 10.1186/s12991-016-0098-y. Relationship scales questionnaire 日本語版. [file 12991_2016_98_MOESM2_ESM.xls]

## Sheet: RSQ
Appendix 2
Relationship Scales Questionnaire 日本語版
下の文章はあなた自身の考え方や感じ方にどのくらいよく当てはまると思いますか？ 下の５段階で評定して下さい。なお、恋人との関係についての質問が出てきますが、恋人がいない人は、もしいたとしたらどうかを答えてください。
		全く当てはまらない				非常に当てはまる
1	私は他の人に頼ることが苦手である。	1	2	3	4	5
2	私にとって大切なのは、他の人に頼っていないと感じることだ。	1	2	3	4	5
3	私は容易に他の人と親しくなれると思う。	1	2	3	4	5
4	私は、気持ちの上で他の人と完全に一つになりたい。	1	2	3	4	5
5	他の人とあまりにも親しくなりすぎると傷ついてしまうのではないかと心配になる。	1	2	3	4	5
6	私は、いつも心が通じ合う関係がなくても平気だ。	1	2	3	4	5
7	いざ必要なときには、他の人がいつでも自分のために来てくれるかどうか、確信が持てない。	1	2	3	4	5
8	私は他の人と完全に気持ちが通じ合うようになりたい。	1	2	3	4	5
9	私は一人ぼっちになってしまうのではないかと心配する。	1	2	3	4	5
10	私は他の人に頼ることに抵抗がない。	1	2	3	4	5
11	本当は恋人が私のことを愛していないのではないかとよく心配になる。	1	2	3	4	5
12	他の人を完全に信じ切ることができない。	1	2	3	4	5
13	私は、他の人が自分に親しくなりすぎるのではないかと心配になる。	1	2	3	4	5
14	私は親密な関係が持ちたい。	1	2	3	4	5
15	私は他の人に頼られることに抵抗を感じない。	1	2	3	4	5
16	私が他の人のことを大切に思うほど、人は私のことを大切に思っていないのではないかと心配になる。	1	2	3	4	5
17	いざ必要なとき、他の人はいつも自分（私）の側（そば）にいてくれない。	1	2	3	4	5
18	私があまりにも気持ちの上で完全に一つになることを求めるために、他の人はうんざりして、時々私から離れていってしまう。	1	2	3	4	5
19	私にとって大切なのは、自分で何でもできていると感じることだ。	1	2	3	4	5
20	私は、他の人が私に必要以上に親しくなろうとすることが好きではない。	1	2	3	4	5
21	私は，実は恋人が私と一緒にいたくないのではないかとよく心配になる。	1	2	3	4	5
22	他の人に頼ってもらいたくない。	1	2	3	4	5
23	私は他の人に見捨てられるのではないかと心配になる。	1	2	3	4	5
24	私は他の人と親しくなることに抵抗を感じる。	1	2	3	4	5
25	他の人は私が望むほどには私と親しくなることに抵抗をもっていると思う。	1	2	3	4	5
26	私は他の人に頼ることが好きではない。	1	2	3	4	5
27	必要なときには、いつも他の人は自分（私）の側（そば）にいてくれると思う。	1	2	3	4	5
28	他の人がありのままの私を受け入れていないのではないかと心配になる。	1	2	3	4	5
29	恋人は、私が望んでいる以上に、親密になることを私によく求める。	1	2	3	4	5
30	私は比較的容易に他の人と親しくなれると思う。	1	2	3	4	5
